# Supplementary material for: The Importance of Abnormal Platelet Count in Patients with Clostridioides difficile Infection
Source: J Clin Med. 2021 Jun 30;10(13):2957. doi: 10.3390/jcm10132957 (PMC8268691; doi:10.3390/jcm10132957)
Supplement: Supplementary file 1 [file jcm-10-02957-s001.zip]

Archive with 1 entries (1 files):
- jcm-1227467-supplementary.pdf
